# Supplementary material for: Metabolic Profile of Whole Unstimulated Saliva in Patients with Sjögren’s Syndrome
Source: Metabolites. 2023 Feb 27;13(3):348. doi: 10.3390/metabo13030348 (PMC10054882; doi:10.3390/metabo13030348)
Supplement: Supplementary file 1 [file metabolites-13-00348-s001.zip]

Archive with 1 entries (1 files):
- metabolites-2232783-supplementary.pdf
